# Supplementary material for: Association of maternal serum vitamin a levels in the first trimester with the risk of adverse pregnancy outcomes: a prospective cohort study of Chinese women
Source: Front Nutr. 2026 Apr 2;13:1735875. doi: 10.3389/fnut.2026.1735875 (PMC13082939; doi:10.3389/fnut.2026.1735875)
Supplement: Supplementary file 1 [file Supplementary_file_1.zip]

Archive with 6 entries (5 files):
- Yuan_VitA_AdversePregnancy_Supplementary Figures and Tables/
- Yuan_VitA_AdversePregnancy_Supplementary Figures and Tables/Supplementary Figure 1.docx
- Yuan_VitA_AdversePregnancy_Supplementary Figures and Tables/Supplementary Figure 2.docx
- Yuan_VitA_AdversePregnancy_Supplementary Figures and Tables/Supplementary Table 1.docx
- Yuan_VitA_AdversePregnancy_Supplementary Figures and Tables/Supplementary Table 3.docx
- Yuan_VitA_AdversePregnancy_Supplementary Figures and Tables/Supplementary Table 2.docx
